# Supplementary material for: Clustering Gene Expression Regulators: New Approach to Disease Subtyping
Source: PLoS One. 2014 Jan 9;9(1):e84955. doi: 10.1371/journal.pone.0084955 (PMC3887006; doi:10.1371/journal.pone.0084955)
Supplement: Table S1 — Identified clusters of regulators for GSE4183 dataset. Column description: Regulator – name of identified regulator (from Resnet database). Cluster # – number of cluster to which regulator is assigned. Is transcription factor – whether identified regulator is a transcription factor. (XLSX) [file pone.0084955.s002.xlsx]

## Sheet: Clusters of regulators, GSE4183
Regulator	Cluster #	Is transcription factor
5-HT1 receptor	1	FALSE
ABC-transporter	1	FALSE
ABCD2	2	FALSE
ABCG5	1	FALSE
ACE	3	FALSE
ACHE	2	FALSE
AChR	4	FALSE
actin filament	3	FALSE
activin	5	FALSE
ACTN1	2	FALSE
acute-phase protein	1	FALSE
ACVR1B	6	FALSE
ADA	7	FALSE
ADAM17	7	FALSE
ADAM8	1	FALSE
ADAMTSL1	1	FALSE
ADCY6	8	FALSE
ADCYAP1R1	9	FALSE
adenosine nucleotide receptor	10	FALSE
adhesin	2	FALSE
adipokine	3	FALSE
ADIPOQ	11	FALSE
ADIPOR1	12	FALSE
ADM	3	FALSE
ADORA2A	10	FALSE
ADORA2B	10	FALSE
ADRA1B	4	FALSE
ADRB2	3	FALSE
ADRB3	1	FALSE
ADRBK1	9	FALSE
adrenoceptor	13	FALSE
AGER	3	FALSE
AHR	11	TRUE
AIF1	13	FALSE
AIM2	2	FALSE
AIMP1	13	FALSE
AIP	14	TRUE
AKAP13	15	FALSE
AKR1C3	1	FALSE
aldehyde reductase	7	FALSE
ALDH1A2	16	FALSE
alkaline phosphatase	6	FALSE
allergen	17	FALSE
ALOX15	7	FALSE
ALOX15B	18	FALSE
ALOX5	13	FALSE
alpha-defensin	2	FALSE
alpha2 adrenoceptor	19	FALSE
alternative-complement-pathway C3/C5 convertase	20	FALSE
AMBP	13	FALSE
AMH	6	FALSE
aminopeptidase	6	FALSE
AMPA receptor	19	FALSE
AMPK	11	FALSE
ANCA	1	FALSE
Ang II receptor	3	FALSE
angiotensin receptor	1	FALSE
ANPEP	1	FALSE
anthrax toxin	15	FALSE
anti-inflammatory cytokine	10	FALSE
ANXA1	10	FALSE
AOC3	21	FALSE
APC	6	FALSE
APC/C	22	FALSE
APOA1	13	FALSE
APOA2	1	FALSE
APOA4	9	FALSE
APOE	13	FALSE
ApoE receptor	1	FALSE
apolipoprotein	9	FALSE
Apr6	21	FALSE
AQP1	23	FALSE
AQP2	23	FALSE
arachidonate 15-lipoxygenase	7	FALSE
ARHGEF2	9	FALSE
ARNT2	1	TRUE
ARRB1	13	FALSE
ASCL1	24	FALSE
ATAD2	14	FALSE
ATF3	3	FALSE
ATF6	1	FALSE
ATF7IP	2	TRUE
Atg5	21	FALSE
ATOH7	24	TRUE
ATOX1	8	FALSE
ATP-activated inward rectifier potassium channel	19	FALSE
AVPR2	19	FALSE
AZU1	9	FALSE
BACH2	12	FALSE
BATF3	8	FALSE
BAZ1A	1	FALSE
BCAM	21	FALSE
BCL10	15	FALSE
BCL3	13	TRUE
BCR	14	FALSE
BDKRB1	13	FALSE
BDKRB2	13	FALSE
BDNF	19	FALSE
beta-defensin	21	FALSE
beta-galactosidase	1	FALSE
BGLAP	6	FALSE
BGN	2	FALSE
BHLHE40	6	FALSE
Bhr4	20	FALSE
BLNK	6	FALSE
BMP10	16	FALSE
BMP15	6	FALSE
BMP3	4	FALSE
BMP4	5	FALSE
BMP6	5	FALSE
BMP7	5	FALSE
BMPR1B	6	FALSE
bradykinin receptor	21	FALSE
BSG	7	FALSE
BTC	24	FALSE
BTLA	20	FALSE
C-ANCA	9	FALSE
C1QA	9	FALSE
C1QBP	15	FALSE
C3AR1	25	FALSE
C5	15	FALSE
C5AR1	15	FALSE
CA12	26	FALSE
CABIN1	8	FALSE
CACNG2	1	FALSE
CALCA	3	FALSE
calcitonin gene-related polypeptide receptor	12	FALSE
CAMP	13	FALSE
cannabinoid receptor	1	FALSE
CAPRIN1	12	FALSE
CARD9	15	FALSE
CARTPT	4	FALSE
CASP8	15	FALSE
catenin	14	FALSE
CCAR1	14	FALSE
CCK	19	FALSE
CCL11	9	FALSE
CCL17	21	FALSE
CCL19	13	FALSE
CCL2	3	FALSE
CCL20	12	FALSE
CCL21	13	FALSE
CCL22	13	FALSE
CCL25	18	FALSE
CCL27	4	FALSE
CCL3	13	FALSE
CCL4	13	FALSE
CCL5	13	FALSE
CCND3	16	FALSE
CCNT1	21	FALSE
CCR1	2	FALSE
CCR2	13	FALSE
CCR4	4	FALSE
CCR5	13	FALSE
CD14	13	FALSE
CD1D	20	FALSE
CD2	10	FALSE
CD274	15	FALSE
CD34	1	FALSE
CD3E	10	FALSE
CD4	17	FALSE
CD40	17	FALSE
CD40LG	17	FALSE
CD46	10	FALSE
CD58	15	FALSE
CD59	9	FALSE
CD5L	26	FALSE
CD69	9	FALSE
CD70	15	FALSE
CD72	1	FALSE
CD81	9	FALSE
CD86	10	FALSE
CD8A	17	FALSE
CDC20	22	FALSE
CDC42	3	FALSE
CDH5	1	FALSE
CDK	22	FALSE
CDK2	22	FALSE
CDK4	22	FALSE
CDK4/6	22	FALSE
CDK5	1	FALSE
CDK7	14	FALSE
CDKN1A	22	FALSE
CDKN2A	22	FALSE
CDX1	11	FALSE
CDX2	11	FALSE
CEBPA	11	FALSE
CEBPB	11	TRUE
CEBPD	11	FALSE
CELF2	14	FALSE
cell cycle regulator	1	FALSE
CGA	2	FALSE
CHD4	13	TRUE
chemokine	13	FALSE
CHI3L1	10	FALSE
chitinase	21	FALSE
chylomicron	15	FALSE
CITED2	7	TRUE
Cl- channel	2	FALSE
clathrin adaptor AP-1	8	FALSE
CLEC5A	10	FALSE
CLEC6A	15	FALSE
CLEC7A	15	FALSE
CMA1	7	FALSE
CNBP	14	TRUE
CNTFR	1	FALSE
COL2A1	13	FALSE
COL3A1	6	FALSE
COL4A3	12	FALSE
collagen type I	3	FALSE
collagen type IV	7	FALSE
collagenase	7	FALSE
colony stimulating factor	6	FALSE
core-binding factor	1	FALSE
CORT	10	FALSE
CR1	15	FALSE
CR1L	15	FALSE
CREBBP	3	TRUE
CREM	19	TRUE
CRH	19	FALSE
CRHR1	19	FALSE
CRHR2	19	FALSE
CRIP1	20	FALSE
CRP	3	FALSE
CRTC1	1	FALSE
CRX	1	FALSE
CSF1R	12	FALSE
CSF2	17	FALSE
CSF3	3	FALSE
CSF3R	26	FALSE
CSH1	6	FALSE
CSK	13	FALSE
CSPG4	1	FALSE
CST3	1	FALSE
CTBP2	20	TRUE
CTCFL	1	TRUE
CTGF	5	FALSE
CTH	9	FALSE
CX3CL1	13	FALSE
CX3CR1	13	FALSE
CXCL1	13	FALSE
CXCL10	13	FALSE
CXCL12	3	FALSE
CXCL13	18	FALSE
CXCL2	13	FALSE
CXCL9	13	FALSE
CXCR ligand	26	FALSE
CXCR4	3	FALSE
CXCR7	1	FALSE
CYBB	1	FALSE
CycB	22	FALSE
CYLD	13	FALSE
CYP1A1	6	FALSE
Cyp2b1	4	FALSE
CYP2C9	12	FALSE
CYP2J2	14	FALSE
CYP4A11	26	FALSE
CYR61	7	FALSE
cytokine	27	FALSE
cytotoxin	1	FALSE
DACH1	6	TRUE
DBH	1	FALSE
DBI	1	FALSE
DCN	13	FALSE
DCXR	26	FALSE
DDR1	13	FALSE
DDR2	6	FALSE
DDX3X	14	FALSE
DDX5	14	FALSE
DDX58	28	FALSE
DEFA1	2	FALSE
DEFB103B	21	FALSE
Defb2	2	FALSE
DEFB4A	21	FALSE
defensin	2	FALSE
deoxyribonuclease I	6	FALSE
DGKZ	8	FALSE
DHX9	9	FALSE
DICER1	1	FALSE
DIRAS1	28	FALSE
DKK2	6	FALSE
DKK3	14	FALSE
DLX2	6	FALSE
DLX4	6	FALSE
DLX5	6	FALSE
DMP1	1	FALSE
DNA-PK	8	FALSE
DNMT3B	1	FALSE
DPP4	7	FALSE
DROSHA	1	FALSE
DUSP10	2	FALSE
E2F	22	TRUE
E2F3	22	FALSE
E2F4	22	FALSE
E2F6	22	FALSE
EBF1	6	TRUE
ECE1	1	FALSE
EDN2	26	FALSE
EFNB2	18	FALSE
Egr/Krox	6	FALSE
EHF	18	FALSE
EIF2AK2	28	FALSE
EIF4EBP2	1	FALSE
ELANE	7	FALSE
ELF1	1	FALSE
ELF4	1	FALSE
ELN	7	FALSE
endothelin	3	FALSE
endothelin I receptor	1	FALSE
ENG	7	FALSE
ENO2	1	FALSE
ENTPD2	14	FALSE
EPAS1	7	FALSE
EPCAM	14	FALSE
EPHB4	18	FALSE
EPX	1	FALSE
ERG	6	FALSE
ESR1	11	TRUE
ESR2	11	TRUE
ESRRB	16	FALSE
ETV1	18	FALSE
ETV2	1	FALSE
ETV4	7	TRUE
exosome	10	FALSE
F10	13	FALSE
F2	3	FALSE
F2R	3	FALSE
F2RL1	3	FALSE
F3	7	FALSE
F7	7	FALSE
F8	20	FALSE
FABP1	1	FALSE
factor XIII	2	FALSE
FADD	1	FALSE
FASLG	13	FALSE
FASN	1	FALSE
FBLN5	7	FALSE
Fc alpha RI	25	FALSE
FCER1G	15	FALSE
FcgammaR	10	FALSE
FcgammaRI	10	FALSE
FcgammaRII	21	FALSE
FcgammaRIII	10	FALSE
FEV	1	FALSE
FGA	2	FALSE
FGF1	3	FALSE
FGF18	12	FALSE
FGF4	6	FALSE
FGF7	3	FALSE
FGF8	6	FALSE
FGFR	6	FALSE
FGFR1	6	FALSE
FGFR2	6	FALSE
fibrinogen	15	FALSE
fibronectin receptor (integrin)	13	FALSE
flavoprotein	1	FALSE
FLG	2	FALSE
FLT1	13	FALSE
FN1	3	FALSE
FOS	11	FALSE
FOSB	19	FALSE
FOSL1	3	FALSE
FOXA1	11	FALSE
FOXA2	11	FALSE
FOXA3	1	FALSE
FOXC1	1	TRUE
FOXD1	1	FALSE
FOXD4L1	1	FALSE
FOXE1	1	FALSE
FOXF1	6	FALSE
FOXM1	11	TRUE
FOXP1	8	TRUE
FOXP2	8	FALSE
FOXP3	10	TRUE
FPR1	15	FALSE
FPR2	1	FALSE
FSCN1	26	FALSE
FSTL1	18	FALSE
furin	1	FALSE
FZD5	21	FALSE
FZR1	22	FALSE
G-protein	13	FALSE
GAB1	6	FALSE
GABA-A receptor	19	FALSE
GABA-B receptor	19	FALSE
GAD2	4	FALSE
GADD45B	6	FALSE
GAL	19	FALSE
galactosidase	2	FALSE
gamma-glutamyltransferase	1	FALSE
GAST	19	FALSE
GATA5	11	FALSE
GATA6	11	FALSE
GCG	11	FALSE
GCH1	1	FALSE
GCK	1	FALSE
GCM1	1	TRUE
GDF11	1	FALSE
GDF2	6	FALSE
GDF5	6	FALSE
general RNA Pol II transcription factor	6	FALSE
GFAP	1	FALSE
GFPT1	7	FALSE
GGPS1	1	FALSE
GH2	1	FALSE
GHR ligand	24	FALSE
GHRH	19	FALSE
GHRL	11	FALSE
GHSR	1	FALSE
GJB1	1	FALSE
GLI-like	14	TRUE
GLI1	5	FALSE
GLI3	16	FALSE
GLIS3	24	FALSE
GLP1R	24	FALSE
glucosyltransferase	21	FALSE
glutathione peroxidase	13	FALSE
glutathione transferase	19	FALSE
GMNN	16	FALSE
GNA13	13	FALSE
GNAQ	13	FALSE
GNLY	21	FALSE
GNRH2	7	FALSE
GPC1	16	FALSE
GPCR	13	FALSE
GPCR ligand	12	FALSE
GPR44	20	FALSE
granzyme	1	FALSE
GRIN2C	1	FALSE
GRM5	13	FALSE
GRP	19	FALSE
Gt(ROSA)26Sor	1	FALSE
GZMB	1	FALSE
H+/K+-exchanging ATPase	1	FALSE
H2AFY	1	FALSE
HAMP	8	FALSE
HAND2	16	FALSE
HAVCR2	15	FALSE
HBB	8	FALSE
HBEGF	3	FALSE
HBG2	21	FALSE
HCRT	19	FALSE
HDAC3	6	FALSE
HDAC7	8	FALSE
HDL	3	FALSE
heat shock protein	13	FALSE
heparan sulfate proteoglycan	19	FALSE
heparin lyase	8	FALSE
HES5	24	FALSE
HES6	24	TRUE
HESX1	16	FALSE
HEXIM1	14	FALSE
HEY1	6	TRUE
HIF3A	1	TRUE
histamine receptor	9	FALSE
histone	3	FALSE
HIV-1 retropepsin	12	FALSE
HIVEP2	6	TRUE
HLA-DQB1	20	FALSE
HMGB1	3	TRUE
HMGCR	3	FALSE
HMGN1	14	TRUE
HMOX1	3	FALSE
HNF1A	11	FALSE
HNF1B	11	FALSE
HNF4A	11	FALSE
hnRNP	12	FALSE
HNRNPAB	12	FALSE
Home/Cad	1	FALSE
Homeo	6	TRUE
Homeo/Msh	16	FALSE
HOXA10	6	FALSE
HOXA13	16	FALSE
HOXA2	16	FALSE
HOXA3	1	FALSE
HOXA9	6	FALSE
HOXC13	1	FALSE
HOXD10	16	FALSE
HOXD13	16	TRUE
HP	15	FALSE
HPRT1	1	FALSE
HR	1	TRUE
HRH1	13	FALSE
HRH2	13	FALSE
HSD11B1	1	FALSE
HSD11B2	12	FALSE
HSPA9	14	FALSE
HSPB6	21	FALSE
HSPD1	13	FALSE
HTR1A	19	FALSE
HTR1B	4	FALSE
HTR2C	4	FALSE
HTR7	1	FALSE
HVGCC	19	FALSE
ICAM1	10	FALSE
ICAM2	26	FALSE
ICOS	15	FALSE
ICOSLG	15	FALSE
IFI16	9	TRUE
IFNA2	28	FALSE
IFNAR ligand	17	FALSE
IFNB1	17	FALSE
IFNG	27	FALSE
IgA	10	FALSE
IgE receptor	13	FALSE
IGF1R	3	FALSE
IgG-2a	1	FALSE
IgG3	15	FALSE
IGHMBP2	1	TRUE
IHH	6	FALSE
IKBKB	3	FALSE
IKZF1	6	FALSE
IKZF3	14	FALSE
IL-1 beta receptor	12	FALSE
IL1 family	27	FALSE
IL10	17	FALSE
IL10RA	15	FALSE
IL11	13	FALSE
IL12	17	FALSE
IL12B	13	FALSE
IL12RB1	2	FALSE
IL13	17	FALSE
IL13RA2	10	FALSE
IL15	17	FALSE
IL15RA	4	FALSE
IL17A	3	FALSE
IL17F	10	FALSE
IL17RA	10	FALSE
IL17RB	20	FALSE
IL18	3	FALSE
IL18BP	13	FALSE
IL18R	1	FALSE
IL19	10	FALSE
IL1A	27	FALSE
IL1B	27	FALSE
IL1R	15	FALSE
IL1R1	12	FALSE
IL1RN	3	FALSE
IL2	17	FALSE
IL20	10	FALSE
IL21	10	FALSE
IL21R	21	FALSE
IL22	13	FALSE
IL23	10	FALSE
IL25	10	FALSE
IL27	10	FALSE
IL28A	28	FALSE
IL28B	28	FALSE
IL29	28	FALSE
IL2RG	1	FALSE
IL32	10	FALSE
IL33	10	FALSE
IL4	17	FALSE
IL4R	10	FALSE
IL5	17	FALSE
IL6	17	FALSE
IL6R	6	FALSE
IL6ST	6	FALSE
IL7	17	FALSE
IL7R	6	FALSE
IL8	3	FALSE
IL9	10	FALSE
inflammatory cytokine	27	FALSE
ING2	8	TRUE
INHBA	5	FALSE
INPP5D	15	FALSE
INSM1	24	TRUE
integrin alphaVbeta6	26	FALSE
interferon	17	FALSE
interferon-gamma receptor	10	FALSE
interleukin	13	FALSE
ionotropic glutamate receptor	26	FALSE
IRAK1	15	FALSE
IRAK2	2	FALSE
IRAK3	21	FALSE
IRF	28	TRUE
IRF1	28	FALSE
IRF4	10	FALSE
IRS	1	FALSE
IRS2	1	FALSE
IRX4	1	TRUE
ISGF3	28	FALSE
ISL1	24	FALSE
ITG	3	FALSE
ITGA2B	15	FALSE
ITGA7	1	FALSE
ITGAV	26	FALSE
ITGB2	10	FALSE
ITLN1	12	FALSE
JAK	17	FALSE
JAK1	28	FALSE
jararhagin	2	FALSE
JNK	3	FALSE
JNK kinase	12	FALSE
JUNB	3	FALSE
JUND	3	FALSE
JUP	14	FALSE
K+ channel	8	FALSE
KCNIP2	20	FALSE
KDM1A	6	TRUE
KDR	13	FALSE
KHSRP	12	TRUE
KIT	1	FALSE
KL	6	FALSE
KLF	6	TRUE
KLF13	6	FALSE
KLF15	1	FALSE
KLF2	6	FALSE
KLF4	6	FALSE
KLF5	6	FALSE
KLK1	1	FALSE
KNG1	3	FALSE
KRT18	14	FALSE
LAG3	20	FALSE
LAMA1	18	FALSE
laminin-111	7	FALSE
laminin-511	16	FALSE
laminin complex	3	FALSE
LBP	9	FALSE
LBX1	6	FALSE
LECT1	8	FALSE
LEF	5	FALSE
LEFTY2	18	FALSE
LEP	11	FALSE
LEPR	1	FALSE
leucine zipper	13	FALSE
LGALS3	3	FALSE
LHX8	16	FALSE
LIF	11	FALSE
LIM domain	24	FALSE
LIPG	1	FALSE
LOXL1	25	FALSE
LPA	9	FALSE
LPAR1	12	FALSE
LPAR2	12	FALSE
LPAR3	12	FALSE
LPIN1	1	FALSE
LPL	1	FALSE
LRP2	1	FALSE
LSAMP	2	FALSE
LTA	13	FALSE
LTB	10	FALSE
LTB4R2	9	FALSE
LTBR	10	FALSE
LTF	3	FALSE
Luteinizing hormone	11	FALSE
LXR	11	FALSE
LY96	2	FALSE
lymphokine	10	FALSE
lysosphingolipid and lysophosphatidic acid receptor	12	FALSE
mAChR	19	FALSE
MAFB	24	FALSE
MAGEA3	20	FALSE
MAOA	20	FALSE
MAP1A	1	FALSE
MAP2K1	11	FALSE
MAP2K3	13	FALSE
MAP2K4	3	FALSE
MAP2K5	19	FALSE
MAP2K7	13	FALSE
MAP3K	1	FALSE
MAP3K11	9	FALSE
MAP3K3	9	FALSE
MAP3K7	3	FALSE
MAP3K8	15	FALSE
MAPK13	18	FALSE
MAPK14	27	FALSE
MAPK3	27	FALSE
MAPK8	27	FALSE
MAPK9	3	FALSE
MAPKAPK2	15	FALSE
matrix metalloproteinase	7	FALSE
MAVS	28	FALSE
MBL2	9	FALSE
MBP	10	FALSE
MC1R	9	FALSE
MCHR1	2	FALSE
MDK	6	FALSE
MED14	1	TRUE
MEF2A	8	TRUE
MEF2C	8	TRUE
MEF2D	8	TRUE
MEIS1	16	TRUE
MEIS2	16	TRUE
MEK1/2	3	FALSE
melanocortin receptor	1	FALSE
membrane attack	13	FALSE
MEN1	6	TRUE
MEPE	8	FALSE
meprin A	12	FALSE
microtubule	7	FALSE
MIR125A	1	FALSE
MIR126	1	FALSE
MIR145	6	FALSE
MIR146A	13	FALSE
MIR17	1	FALSE
MIR17HG	14	FALSE
MIR199A1	1	FALSE
MIR200B	8	FALSE
MIR218-1	12	FALSE
MIR98	2	FALSE
mitogen-activated protein kinase kinase	11	FALSE
MKK3/6	13	FALSE
MKL1	8	TRUE
MLL2	14	FALSE
MLN	4	FALSE
MME	1	FALSE
MMP1	7	FALSE
MMP12	9	FALSE
MMP13	6	FALSE
MMP3	7	FALSE
MMP7	7	FALSE
MN1	1	FALSE
MNX1	24	FALSE
morphogen	24	FALSE
MOS	21	FALSE
MPL	15	FALSE
MPO	13	FALSE
MRC1	2	FALSE
MSR1	6	FALSE
MSTN	8	FALSE
MSX1	16	FALSE
Mup1	1	FALSE
MXI1	22	FALSE
MYB	3	TRUE
Myb-factors	14	TRUE
MYBL2	14	FALSE
MYD88	17	FALSE
myeloblastin	13	FALSE
MYH11	6	FALSE
MYLK	8	FALSE
MYOCD	8	TRUE
myofibril	1	FALSE
myosin light chain	8	FALSE
MYST2	1	TRUE
MYST3	1	TRUE
MYT1	24	TRUE
N-methyl-D-aspartate selective glutamate receptor	19	FALSE
nAChR	7	FALSE
NAD(P)H oxidase	3	FALSE
NAMPT	3	FALSE
natriuretic peptide	3	FALSE
NCF1	13	FALSE
NCOA2	8	TRUE
NCOR1	6	TRUE
NDP	1	FALSE
neprilysin	1	FALSE
NEUROD1	24	FALSE
NEUROG1	24	FALSE
NEUROG2	24	FALSE
NEUROG3	24	FALSE
neurohormone	19	FALSE
NF-kB	27	TRUE
NF1	1	FALSE
NFATC2	10	TRUE
NFE2	1	FALSE
NFE2L3	1	FALSE
NFIC	6	FALSE
NFKBI	3	FALSE
NFKBIB	21	FALSE
NFKBIZ	21	FALSE
NFYB	6	TRUE
NFYC	1	TRUE
NKCR	13	FALSE
NKRF	12	FALSE
NKX2-2	1	FALSE
NLK	14	FALSE
NLRP12	21	FALSE
NLRP3	2	FALSE
NME1	26	FALSE
NMU	4	FALSE
NOD1	15	FALSE
NOD2	15	FALSE
NODAL	6	FALSE
NOG	5	FALSE
NOS3	7	FALSE
NOTCH1	5	FALSE
NOV	7	FALSE
NPAS3	16	TRUE
NPPA	3	FALSE
NPPB	3	FALSE
NPS	4	FALSE
NPSR1	4	FALSE
NPY	19	FALSE
NPY1R	4	FALSE
NQO1	13	FALSE
NR	11	FALSE
NR0B1	6	FALSE
NR0B2	11	FALSE
NR1H2	11	FALSE
NR1H3	11	FALSE
NR1H4	11	FALSE
NR1I2	11	FALSE
NR1I3	11	FALSE
NR2C2	16	TRUE
NR3C1	11	FALSE
NR4A1	6	FALSE
NR4A2	6	FALSE
NR4A3	6	FALSE
NR5A2	11	TRUE
NRL	1	FALSE
NRP2	1	FALSE
NRTN	1	FALSE
NTF4	19	FALSE
NTRK3	8	FALSE
NTS	13	FALSE
NTSR1	1	FALSE
nuclear hormone receptor	11	FALSE
NUDT6	1	FALSE
ODC1	6	FALSE
OLIG2	24	FALSE
opioid peptide	4	FALSE
OPRM1	19	FALSE
ORAOV1	14	FALSE
ORM1	1	FALSE
orphan nuclear hormone receptor	6	FALSE
OSCAR	4	FALSE
OSGEP	20	FALSE
OSM	3	FALSE
OTP	1	TRUE
OTX2	16	TRUE
ovalbumin	17	FALSE
OXTR	19	FALSE
P2RX7	13	FALSE
P2RY2	7	FALSE
P2RY6	21	FALSE
P2Y receptor	13	FALSE
p38	3	FALSE
PADI2	12	FALSE
paired box	1	FALSE
PAPPA	6	FALSE
pattern recognition receptor	15	FALSE
PAX4	24	FALSE
PAX5	6	TRUE
PAX6	24	TRUE
PAX7	16	FALSE
PBX2	16	FALSE
PCDH11Y	8	FALSE
PCSK1	4	FALSE
PCSK2	4	FALSE
PDC	1	FALSE
PDE4A	15	FALSE
PDE4D	1	FALSE
PDGFA	7	FALSE
PDGFB	7	FALSE
PDGFD	7	FALSE
PDGFRB	7	FALSE
PDLIM5	1	FALSE
PDX1	24	FALSE
PEG10	26	FALSE
PENK	19	FALSE
pepsin A	2	FALSE
PF4	15	FALSE
PGF	13	FALSE
PGR	11	FALSE
phospholipase D	3	FALSE
phosphopyruvate hydratase	20	FALSE
PI3	28	FALSE
PIAS4	14	FALSE
PIK3CB	1	FALSE
PITX2	6	TRUE
PITX3	1	FALSE
PKA-I	12	FALSE
PKC	27	FALSE
PKD1	8	FALSE
PKNOX1	16	TRUE
PLA2G1B	12	FALSE
PLA2G4A	7	FALSE
PLA2G6	12	FALSE
PLCG1	13	FALSE
PLEK	8	FALSE
PLG	7	FALSE
PLP1	10	FALSE
PLZF-RAR	6	FALSE
PMCH	1	FALSE
POMC	11	FALSE
POR	14	FALSE
porin	21	FALSE
POU1F1	19	FALSE
POU2AF1	6	TRUE
POU2F1	6	FALSE
POU2F2	6	FALSE
POU3F1	1	FALSE
POU3F4	1	FALSE
POU4F3	24	FALSE
PPAP2A	12	FALSE
PPAR	11	FALSE
PPARA	11	FALSE
PPARD	11	FALSE
PPM1D	22	FALSE
PPP2CB	8	FALSE
PPY	4	FALSE
PRDX5	21	FALSE
PREB	1	TRUE
PRG2	1	FALSE
PRKCA	3	FALSE
PRKCB	3	FALSE
PRKCD	3	FALSE
PRKD2	8	FALSE
PRKG1	1	FALSE
PRLR	6	FALSE
profilin	4	FALSE
PROKR1	21	FALSE
PROS1	1	FALSE
prostaglandin-endoperoxide synthase	3	FALSE
prostaglandin receptor	1	FALSE
protein-tyrosine-phosphatase	6	FALSE
protein serine/threonine phosphatase	12	FALSE
proteinase activated receptor	13	FALSE
PROX1	6	TRUE
PSMD4	1	FALSE
PTAFR	13	FALSE
PTEN	3	FALSE
PTF1A	24	TRUE
PTGDS	12	FALSE
PTGER1	3	FALSE
PTGER2	3	FALSE
PTGER3	3	FALSE
PTGER4	3	FALSE
PTGES	26	FALSE
PTGS1	1	FALSE
PTMA	15	FALSE
PTPN11	6	FALSE
PTPRF	6	FALSE
purinergic nucleotide receptor	13	FALSE
PYCARD	2	FALSE
PYY	4	FALSE
PZP	8	FALSE
RA receptor	11	FALSE
RAB27A	26	FALSE
Rac/CDC42	9	FALSE
RAMP1	1	FALSE
RARRES2	9	FALSE
RARRES3	21	FALSE
Ras inhibitor	12	FALSE
RASGRF1	26	FALSE
RB1	22	FALSE
RBM14	8	TRUE
RBMX	1	FALSE
RCAN1	8	TRUE
REG3A	6	FALSE
RELB	10	FALSE
REST	1	FALSE
RET-PTC3	1	FALSE
RETN	3	FALSE
RGN	6	FALSE
RGS2	1	FALSE
RGS4	1	FALSE
RHEB	12	FALSE
Rho	3	FALSE
Rho kinase	3	FALSE
RHOB	12	FALSE
RIPK2	15	FALSE
RNA-directed DNA polymerase	3	FALSE
RNASE2	25	FALSE
ROR2	6	FALSE
RPAP2	25	FALSE
RPL10	8	FALSE
RPS6KA1	4	FALSE
RPS6KA4	19	FALSE
RPS6KA5	19	FALSE
RSPO2	16	FALSE
Runt	6	TRUE
RUNX1	6	FALSE
RUNX3	6	TRUE
RXRA	11	FALSE
S100A11	1	FALSE
S100A12	15	FALSE
S100A4	7	FALSE
S100A7	21	FALSE
S100A8	9	FALSE
S100A9	9	FALSE
S1PR1	12	FALSE
S1PR2	7	FALSE
SAA1	3	FALSE
SAG	25	FALSE
SALL4	16	TRUE
SAPK	3	FALSE
SCARB1	1	FALSE
SCGB1A1	2	FALSE
SCP2	1	FALSE
SCT	19	FALSE
SDC1	12	FALSE
SDC4	8	FALSE
SELE	9	FALSE
SELL	9	FALSE
SELP	9	FALSE
SELPLG	15	FALSE
SEMA4D	21	FALSE
semenogelase	6	FALSE
serine protease	7	FALSE
serine protease inhibitor	13	FALSE
serotonin receptor	19	FALSE
SERP1	1	FALSE
SERPINA1	7	FALSE
Serpina3k	12	FALSE
SERPINC1	15	FALSE
SERPINH1	1	FALSE
SETD7	21	FALSE
SFN	18	FALSE
SFRP1	7	FALSE
SFRP2	6	FALSE
SFTPA1	15	FALSE
SFTPD	15	FALSE
sGC	7	FALSE
SH2B1	4	FALSE
SH2B2	9	FALSE
SH2D1A	15	FALSE
SHB	6	FALSE
SHC1	7	FALSE
SHH	5	FALSE
SHOX2	16	FALSE
sIgA	21	FALSE
SIK2	1	FALSE
SIX1	16	TRUE
SIX3	16	TRUE
SIX5	16	TRUE
SKI	14	FALSE
SLC10A2	1	FALSE
SLC17A1	23	FALSE
SLC26A4	1	FALSE
SLC2A2	1	FALSE
SLC2A5	1	FALSE
SLC30A9	14	TRUE
SLC6A2	4	FALSE
SLC6A3	1	FALSE
SLPI	9	FALSE
SMAD	5	TRUE
SMAD2	5	FALSE
SMAD3	5	FALSE
SMAD4	5	TRUE
SMAD7	5	FALSE
small monomeric GTPase	13	FALSE
SMO	14	FALSE
SMPD1	9	FALSE
SMPD2	13	FALSE
SNAI1	6	FALSE
SNIP1	8	TRUE
SOD3	13	FALSE
soluble TNF receptor	21	FALSE
SOSTDC1	1	FALSE
SP4	1	FALSE
SP7	6	FALSE
SPARC	7	FALSE
sphinganine kinase	12	FALSE
SPHK1	7	FALSE
SPI1	3	FALSE
SPIB	1	FALSE
SPIC	1	FALSE
SPP1	3	FALSE
SPRY1	8	FALSE
SSR1	1	FALSE
ST14	18	FALSE
STAT1	17	FALSE
STAT2	28	FALSE
STAT3	17	TRUE
STAT5B	6	FALSE
STAT6	17	FALSE
STC1	6	FALSE
steroid receptor coactivator	8	FALSE
store-operated Ca2+ channel	4	FALSE
STRA13	14	FALSE
stress fibers	12	FALSE
succinate dehydrogenase (ubiquinone)	24	FALSE
superoxide dismutase	3	FALSE
SUPT5H	4	FALSE
SYK	15	FALSE
T	10	TRUE
TAB1	12	FALSE
TAC1	3	FALSE
TACR1	13	FALSE
TACR2	12	FALSE
TADA3	14	FALSE
TAF4	18	FALSE
TAF4B	18	TRUE
TAF9	1	FALSE
TAL1	6	FALSE
TBK1	28	FALSE
TBX1	16	TRUE
TBX21	10	TRUE
TBXA2R	13	FALSE
TCF15	16	FALSE
TCF20	14	TRUE
TCF7L2	5	FALSE
TCR	17	FALSE
Tcra-V14	20	FALSE
TEK	6	FALSE
TF	15	FALSE
TFAP2B	1	TRUE
TFAP2C	6	FALSE
TFCP2	6	TRUE
TFF1	8	FALSE
TFF2	9	FALSE
TFF3	6	FALSE
TFPI	15	FALSE
TGF family	5	FALSE
TGFA	11	FALSE
TGFB1	27	FALSE
TGFB2	5	FALSE
TGFBR	6	FALSE
TGFBR1	5	FALSE
TGFBR2	3	FALSE
TGIF1	16	TRUE
TGM2	6	FALSE
TH1L	20	FALSE
THBS1	7	FALSE
THRA	1	FALSE
thromboxane-A synthase	21	FALSE
thymidine kinase	8	FALSE
TICAM1	28	FALSE
TIE1	16	FALSE
TIMP1	7	FALSE
TIRAP	9	FALSE
TLE1	1	TRUE
TLE4	1	TRUE
TLR	17	FALSE
TLR1	15	FALSE
TLR2	17	FALSE
TLR3	17	FALSE
TLR4	17	FALSE
TLR5	15	FALSE
TLR6	15	FALSE
TLR7	17	FALSE
TLR8	17	FALSE
TLR9	17	FALSE
TLX3	24	FALSE
TMEM8B	8	FALSE
TMPO	6	TRUE
TMSB4X	7	FALSE
TMTC3	24	FALSE
TNC	7	FALSE
TNF	27	FALSE
TNF-alpha receptor	13	FALSE
TNFAIP1	1	FALSE
TNFAIP6	18	FALSE
TNFR	15	FALSE
TNFRAP	10	FALSE
TNFRSF10A	1	FALSE
TNFRSF11A	10	FALSE
TNFRSF12A	10	FALSE
TNFRSF13B	12	FALSE
TNFRSF13C	12	FALSE
TNFRSF1A	13	FALSE
TNFRSF1B	13	FALSE
TNFRSF4	10	FALSE
TNFSF10	3	FALSE
TNFSF12	10	FALSE
TNFSF13B	12	FALSE
TNFSF14	10	FALSE
TNFSF15	20	FALSE
TNFSF18	15	FALSE
TNFSF8	21	FALSE
TNFSF9	15	FALSE
TOLLIP	21	FALSE
TPSAB1	12	FALSE
TRAF1	15	FALSE
TRAF3	21	FALSE
TRAF5	8	FALSE
TRAF6	15	FALSE
transcription factor TFIIE	4	FALSE
TRAP1	1	FALSE
TREM1	2	FALSE
TRIB3	22	FALSE
TRIM63	16	FALSE
TRPC3	1	FALSE
TRPM2	25	FALSE
TRPV4	8	FALSE
trypsin	7	FALSE
tryptase	7	FALSE
TSLP	10	FALSE
TTR	1	FALSE
tumor antigen	14	FALSE
TWIST1	6	FALSE
TXK	20	FALSE
TXNIP	12	FALSE
TYMS	14	FALSE
ubiquitous bHLH-ZIP factors	1	FALSE
UCN2	19	FALSE
UCP3	1	FALSE
UMOD	9	FALSE
unspecific monooxygenase	6	FALSE
UTS2	3	FALSE
VANGL1	18	FALSE
VCAM1	9	FALSE
vitronectin receptor (integrin)	3	FALSE
VLA-3 receptor (integrin)	26	FALSE
VLA-4 receptor	15	FALSE
voltage-gated Ca2+ channel	19	FALSE
VSIG4	20	FALSE
VSX2	1	FALSE
VTN	7	FALSE
VWF	9	FALSE
WNK4	1	FALSE
WNT	5	FALSE
WNT1	5	FALSE
WNT3A	5	FALSE
WNT4	6	FALSE
WNT5B	6	FALSE
WNT6	16	FALSE
WNT9A	6	FALSE
WWP2	8	FALSE
xanthine oxidase	13	FALSE
XCL1	10	FALSE
XPA	14	FALSE
ZBTB33	8	TRUE
ZC3H12A	12	FALSE
ZEB1	6	FALSE
ZEB2	6	FALSE
ZFHX3	16	FALSE
ZFP36	13	TRUE
ZIC1	16	FALSE
ZNF148	6	TRUE
ZNF202	1	FALSE
ZNF521	14	TRUE
